# Supplementary material for: Wnt5A and TGFβ1 Converges through YAP1 Activity and Integrin Alpha v Up-Regulation Promoting Epithelial to Mesenchymal Transition in Ovarian Cancer Cells and Mesothelial Cell Activation
Source: Cells. 2022 Jan 11;11(2):237. doi: 10.3390/cells11020237 (PMC8773996; doi:10.3390/cells11020237)
Supplement: Supplementary file 1 [file cells-11-00237-s001.zip]

Archive with 1 entries (1 files):
- cells-1439091-supplementary.pdf
